# Supplementary material for: What’s in a Name? Species-Wide Whole-Genome Sequencing Resolves Invasive and Noninvasive Lineages of Salmonella enterica Serotype Paratyphi B
Source: mBio. 2016 Aug 23;7(4):e00527-16. doi: 10.1128/mBio.00527-16 (PMC4999539; doi:10.1128/mBio.00527-16)
Supplement: Table S1 — Complete list of strains used in this study, with metadata and accession numbers. [file mbo004162949st1.xlsx]

## Sheet: Table S1
Internal sample ID	ERR/sample accession	BAPS-1	BAPS-2	eBG	MLST type	PG	Source	Alt strain name	Serotype	Biotype	Year	Country	Other Epidemiological information/sample source	Type (invasive/gastro/animal or environment)	Donating Lab
11893_2#39	ERR460133	4	10	5	265	1	Dog	1190=221K+222K	Paratyphi B	Paratyphi B monophasic (formerly Abortuscanis)	<1938	Denmark	0	Animal or environment
11893_2#41	ERR460135	4	10	5	267	1	Human	B60-1917	Paratyphi B	Paratyphi B (O27+)	1960	Germany	Stool	Gastro
11893_2#64	ERR460157	4	10	5	86	1	Human	CIPA214	Paratyphi B	Paratyphi B	1898	0	Stool	Gastro
11893_2#65	ERR460158	4	10	5	86	1	Human	01-7995	Paratyphi B	Paratyphi B	2001	France	Stool	Gastro
11893_2#73	ERR460166	4	10	5	86	1	Human	09-5700	Paratyphi B	Paratyphi B	2009	Turkey	Stool	Gastro
11893_2#74	ERR460167	4	10	5	86	1	Human	02-7168	Paratyphi B	Paratyphi B	2002	France	Stool	Gastro
7712_6#16	ERR129867	4	10	5	86	1	Human	20_PB-J	Paratyphi B 4,5,12:b:1,2	Variedad Java	2010	Spain	Gastroenteritis	Gastro
11893_2#62	ERR460155	4	10	5	86	1	Human	CIP54-115	Paratyphi B	Paratyphi B	1954	Tunisia	Blood	Invasive
11893_2#66	ERR460159	4	10	5	86	1	Human	04-6017	Paratyphi B	Paratyphi B	2004	Peru	Blood	Invasive
11893_2#67	ERR460160	4	10	5	86	1	Human	06-6420	Paratyphi B	Paratyphi B	2006	Turkey	Blood	Invasive
11893_2#70	ERR460163	4	10	5	86	1	Human	05-4862	Paratyphi B	Paratyphi B	2005	Morocco	Blood	Invasive
11893_2#71	ERR460164	4	10	5	86	1	Human	09-1009	Paratyphi B	Paratyphi B	2009	Egypt	Blood	Invasive
11893_2#72	ERR460165	4	10	5	86	1	Human	09-6120	Paratyphi B	Paratyphi B	2009	Morocco	Blood	Invasive
11893_2#75	ERR460168	4	10	5	86	1	Human	09-6723	Paratyphi B	Paratyphi B	2009	Tunisia	Blood	Invasive
4502_3#1	ERR023396	4	10	5	86	1	Human	H073700271	Paratyphi B	0	2011	South America		Invasive	PHE
4502_3#2	ERR023397	4	10	5	86	1	Human	H080320076	Paratyphi B	0	2012	0		Invasive	PHE
4502_3#3	ERR023398	4	10	5	86	1	Human	H083580298	Paratyphi B	0	2012	Turkey		Invasive	PHE
4502_3#6	ERR023401	4	10	5	86	1	Human	H070540154v1	Paratyphi B	0	2011	Bolivia		Invasive	PHE
7712_6#38	ERR129889	4	10	5	86	1	Human	43_PB-J	Paratyphi B 4,5,12:b:1,2	0	2008	Spain	Fever	Invasive
7712_6#39	ERR129890	4	10	5	86	1	Human	44_PB-J	Paratyphi B 4,5,12:b:1,2	0	2008	Spain	Fever	Invasive
7712_6#40	ERR129891	4	10	5	86	1	Human	H093680197	Paratyphi B 4,5,12:b:1,2	PT 1	0	UK	Fever, Hepatosplenomegaly, Blood isolate	Invasive	PHE
7712_6#41	ERR129892	4	10	5	86	1	Human	H093720426	Paratyphi B 4,5,12:b:1,2	Dundee	0	UK	Enteritis, Blood isolate	Invasive	PHE
7712_6#42	ERR129893	4	10	5	86	1	Human	H102320465	Paratyphi B 4,5,12:b:1,2	Taunton	0	UK	Fever, Blood isolate	Invasive	PHE
7712_6#43	ERR129894	4	10	5	86	1	Human	H103520475	Paratyphi B 4,5,12:b:1,2	Taunton	0	UK	Fever, Blood isolate	invasive	PHE
7712_6#44	ERR129895	4	10	5	86	1	Human	H104060548	Paratyphi B 4,5,12:b:1,2	Dundee	0	UK	pyelonephritis (kidney infec), Blood isolate	Invasive	PHE
7712_6#45	ERR129896	4	10	5	86	1	Human	H104240488	Paratyphi B 4,5,12:b:1,2	Taunton	0	UK	Fever, Blood isolate	Invasive	PHE
7712_6#46	ERR129897	4	10	5	86	1	Human	H113700398	Paratyphi B 4,5,12:b:1,2	Dundee	0	UK	abdominal pain, Fever 40°, Diarrhoea, Blood isolate	Invasive	PHE
11893_2#38	ERR460132	4	10	5	264	1	0	346K	Paratyphi B	Paratyphi B monophasic	1951 ?	Denmark ?	0
11893_2#61	ERR460154	4	10	5	772	1	0	HB3	Paratyphi B	Paratyphi B	1934	Palestine	0		?
11893_2#63	ERR460156	4	10	5	86	1	Human	CIP54100	Paratyphi B	Paratyphi B	1954	Tunisia	0
11893_2#68	ERR460161	4	10	5	86	1	0	248K	Paratyphi B	Paratyphi B	<1965	0	0
11893_2#69	ERR460162	4	10	5	86	1	Human probably	3K	Paratyphi B	Paratyphi B	1937	Danemark	0
5886_7#1	ERR1276844	4	10	5	86	1	0	SARA41_FB_1	Paratyphi B	0	1976	France	0
5886_7#2	ERR1276845	4	10	5	86	1	Human	SARA46_FB_1	Paratyphi B	0	1981	Europe	Stool
7712_6#19	ERR129870	4	9	5	110	2	Swamp	24_PB-J	Paratyphi B 4,5,12:b:1,2	var. Java	2009	Spain	0	Animal or environment
7712_6#20	ERR129871	4	9	5	110	2	Swamp	25_PB-J	Paratyphi B 4,5,12:b:1,2	var. Java	2009	Spain	0	Animal or environment
11893_2#33	ERR460127	4	9	5	110	2	Human	B67-877	Paratyphi B	Java	1967	France	Stool	Gastro
11893_2#35	ERR460129	4	9	5	110	2	Human	09-7367	Paratyphi B	Java	2009	France	Stool	Gastro
11893_2#36	ERR460130	4	9	5	110	2	Human	09-7650	Paratyphi B	Java	2009	France	Stool	Gastro
11893_2#57	ERR460150	4	9	5	43	2	Human	09-6640	Paratyphi B	Java	2009	France	Stool	Gastro
11940_1#35	ERR467030	4	9	5	110	2	Human	09-6575	Paratyphi B	Java	2009	France	Stool	Gastro
5886_7#7	ERR1276850	4	9	5	110	2	Human	SARA55_FB_1	Paratyphi B	Java	1981	France	Stool	Gastro
11893_2#34	ERR460128	4	9	5	110	2	Human	09-2276	Paratyphi B	Java	2009	France	0
11893_2#40	ERR460134	4	9	5	266	2	Human probably	7K	Paratyphi B	0	1934	Denmark	0
11439_1#96	ERR403712	4	7	5	43	3	Tropical Fish	1997/PB44*	Paratyphi B	Java	1997	Singapore	0	Animal or environment
5886_8#5	ERR1276855	4	7	5	43	3	Sewage	SARA47_FB_1	Paratyphi B	Java	1983	Scotland	Environment	Animal or environment
11893_2#51	ERR460144	4	7	5	43	3	Human	02-0972	Paratyphi B	Java	2002	France	Stool	Gastro
11893_2#52	ERR460145	4	7	5	43	3	Human	02-2529	Paratyphi B	Java	2002	France	Stool	Gastro
11893_2#53	ERR460146	4	7	5	43	3	Human	02-3610	Paratyphi B	Java	2002	France	Stool	Gastro
11893_2#56	ERR460149	4	7	5	43	3	Human	09-3819	Paratyphi B	Java	2009	India	Stool	Gastro
11893_2#58	ERR460151	4	7	5	43	3	Human	09-4684	Paratyphi B	Java	2009	France	Stool	Gastro
4502_3#7	ERR023402	4	7	0	0	3	Human	H052280317v1	Paratyphi B	Java	2009	Finland	Faeces	Gastro
7712_6#14	ERR129865	4	7	5	43	3	Human	18_PB-J	Paratyphi B 4,5,12:b:1,2	Variedad Java	2010	Spain	Gastroenteritis	Gastro
9471_8#11	ERR278707	4	7	5	43	3	Human	H09244029802	Paratyphi B 4,5,12:b:1,2	Java Dundee	10.06.09	UK	diarrhoea vomitting	Gastro	PHE
9471_8#12	ERR278708	4	7	5	307	3	Human	H09252032602	Paratyphi B 4,5,12:b:1,2	Java Dundee	16.06.09	UK	diarrhoea vomitting	Gastro	PHE
9471_8#13	ERR278709	4	7	5	43	3	Human	H09254048401	Paratyphi B 4,5,12:b:1,2	Java RDNC	17.06.09	UK	diarrhoea	Gastro	PHE
9471_8#27	ERR278723	4	7	0	Nd	3	Human	H09356056902	Paratyphi B 4,5,12:b:1,2	Java PT3B var 3	27.08.09	UK	diarrhoea	Gastro	PHE
9471_8#34	ERR278730	4	7	5	307	3	Human	H123060338	Paratyphi B 4,5,12:b:1,2	Java Dundee	26.07.12	UK	diarrhoea	Gastro	PHE
9471_8#38	ERR278734	4	7	5	43	3	Human	H122380540	Paratyphi B 4,5,12:b:1,2	Java Dundee	08.06.12	UK	diarrhoea	Gastro	PHE
9471_8#40	ERR278736	4	7	5	43	3	Human	H121580365	Paratyphi B 4,5,12:b:1,2	Java RDNC	13.04.12	UK	diarrhoea	Gastro	PHE
9471_8#41	ERR278737	4	7	5	43	3	Human	H122840597	Paratyphi B 4,5,12:b:1,2	Java Dundee	11.07.12	UK	diarrhoea	Gastro	PHE
9471_8#42	ERR278738	4	7	5	43	3	Human	H115040582	Paratyphi B 4,5,12:b:1,2	Java RDNC	14.12.11	UK	diarrhoea	Gastro	PHE
9471_8#44	ERR278740	4	7	5	43	3	Human	H115260464	Paratyphi B 4,5,12:b:1,2	Java RDNC	29.12.11	UK	diarrhoea	Gastro	PHE
9471_8#45	ERR278741	4	7	5	307	3	Human	H114640724	Paratyphi B 4,5,12:b:1,2	Java PT3B var 3	16.11.11	UK	diarrhoea	Gastro	PHE
9471_8#46	ERR278742	4	7	0	0	3	Human	H113740569	Paratyphi B 4,5,12:b:1,2	Java RDNC	14.9.11	UK	diarrhoea	Gastro	PHE
9471_8#47	ERR278743	4	7	5	43	3	Human	H113680452	Paratyphi B 4,5,12:b:1,2	Java RDNC	09.09.01	UK	diarrhoea	Gastro	PHE
9471_8#48	ERR278744	4	7	5	43	3	Human	H113420527	Paratyphi B 4,5,12:b:1,2	Java Dundee	23.08.11	UK	diarrhoea/vommiting	Gastro	PHE
9471_8#5	ERR278701	4	7	5	43	3	Human	H09164014102	Paratyphi B 4,5,12:b:1,2	Java RDNC	15.04.09	UK	diarrhoea	Gastro	PHE
11893_2#55	ERR460148	4	7	5	307	3	Human	06-4593	Paratyphi B	Java	2006	Indonesia	Blood	Invasive
7688_1#89	ERR126109	4	7	5	43	3	Human	H114340508	Paratyphi B 4,5,12:b:1,2	Scarboro.	0	UK	Diarrhoea, Vomiting, Pyrexia, Blood isolate	Invasive
4502_3#8	ERR023403	4	7	5	307	3	Human	H052720394v1	Paratyphi B	Java	2009	Malaysia	Urine
5886_7#4	ERR1276847	4	7	5	307	3	0	02-00729	Paratyphi B	Java	2002	Germany	0
5886_8#4	ERR1276854	4	7	5	307	3	0	LH_M1	Paratyphi B	Java	2001	USA	0
7978_7#3	ERR160951	4	7	5	43	3	0	CAN0174	Paratyphi B	Java	0	Canada	0
11893_2#45	ERR460138	4	11	5	43	4	Human	02-495	Paratyphi B	Java	2002	France	Stool	Gastro
11893_2#46	ERR460139	4	11	5	43	4	Human	09-2013	Paratyphi B	Java	2009	Senegal	Stool	Gastro
9471_8#10	ERR278706	4	11	5	43	4	Human				13.05.12	UK	diarrhoea	Gastro
9471_8#16	ERR278712	4	11	5	43	4	Human	H09270034402	Paratyphi B 4,5,12:b:1,2	Java Dundee	29.06.09	UK	enteritis	Gastro	PHE
9471_8#19	ERR278715	4	11	5	43	4	Human	H09312062002	Paratyphi B 4,5,12:b:1,2	Java Dundee	28.07.09	UK	enteritis	Gastro	PHE
9471_8#2	ERR278698	4	11	5	307	4	Human	H09114061101	Paratyphi B 4,5,12:b:1,2	Java PT3B var 3	11.03.09	UK	diarrhoea	Gastro	PHE
9471_8#20	ERR278716	4	11	5	43	4	Human		Paratyphi B		29.07.09	UK	diarrhoea	Gastro	PHE
9471_8#24	ERR278720	4	11	5	43	4	Human	H09336046202	Paratyphi B 4,5,12:b:1,2	Java Dundee	13.08.09	UK	enteritis	Gastro	PHE
9471_8#25	ERR278721	4	11	5	307	4	Human	H09336050502	Paratyphi B 4,5,12:b:1,2	Java Battersea	13.08.09	UK	diarrhoea	Gastro	PHE
9471_8#26	ERR278722	4	11	5	307	4	Human	H09336052608	Paratyphi B 4,5,12:b:1,2	Java Battersea	13.08.09	UK	diarrhoea	Gastro	PHE
9471_8#35	ERR278731	4	11	5	43	4	Human		Paratyphi B		28.01.12	UK	diarrhoea	Gastro	PHE
9471_8#36	ERR278732	4	11	5	43	4	Human		Paratyphi B		18.06.12	UK	diarrhoea	Gastro	PHE
9471_8#4	ERR278700	4	11	0	1577	4	Human	H09150029701	Paratyphi B 4,5,12:b:1,2	Java RDNC	06.04.09	UK	diarrhoea	Gastro	PHE
9471_8#8	ERR278704	4	11	5	43	4	Human		Paratyphi B 4,5,12:b:1,2		06.05.09	UK	diarrhoea/vomitting	Gastro	PHE
5886_7#6	ERR1276849	4	11	5	43	4			Paratyphi B		2002	Malaysia	0
SPB7	CP000886	4	11	0	1619	4					0	0	0
4502_3#4	ERR023399	4	8	5	149	5	Human	H083320395	Paratyphi B	Java	2012	Malaysia	faeces	Gastro	PHE
4502_3#5	ERR023400	4	8	5	149	5	Human	H083280501	Paratyphi B	Java	2012	Greece	faeces	Gastro	PHE
7712_6#21	ERR129872	4	8	5	149	5	Human	26_PB-J	Paratyphi B 4,5,12:b:1,2	var. Java	2009	Spain	Gastroenteritis	Gastro
9471_8#17	ERR278713	4	8	5	149	5	Human	H09292073902	Paratyphi B 4,5,12:b:1,2	Java PT3B var 9	14.07.09	UK	diarrhoea vomitting	Gastro	PHE
9471_8#21	ERR278717	4	8	5	149	5	Human	H09320044702	Paratyphi B 4,5,12:b:1,2	Java 2/PT3B v 9	03.08.09	UK	diarrhoea	Gastro	PHE
9471_8#22	ERR278718	4	8	5	149	5	Human	H09330035602	Paratyphi B 4,5,12:b:1,2	Java PT3B var 9	10.08.09	UK	enteritis	Gastro	PHE
9471_8#23	ERR278719	4	8	5	149	5	Human	H09332059202	Paratyphi B 4,5,12:b:1,2	Java 2/RDNC	11.08.09	UK	diarrhoea	Gastro	PHE
9471_8#29	ERR278725	4	8	5	149	5	Human	H09374054007	Paratyphi B 4,5,12:b:1,2	Java 2/PT3B v 9	09.09.09	UK	diarrhoea	Gastro	PHE
9471_8#32	ERR278728	4	8	5	149	5	Human	H09398056601	Paratyphi B 4,5,12:b:1,2	Java 2/PT3B v 3	25.09.09	UK	diarrhoea	Gastro	PHE
9471_8#33	ERR278729	4	8	5	149	5	Human	H123040694	Paratyphi B 4,5,12:b:1,2	Java PT3B var 9	25.07.12	UK	diarrhoea	Gastro	PHE
9471_8#6	ERR278702	4	8	5	149	5	Human	H09180049402	Paratyphi B 4,5,12:b:1,2	Java PT3B var 9	27.04.09	UK	diarrhoea	Gastro	PHE
7688_1#86	ERR126106	4	8	5	149	5	Human	H103240168	Paratyphi B 4,5,12:b:1,2	PT 3B Var9	0	UK	Diarrhoea, Sepsis, Blood isolate	Invasive	PHE
7688_1#87	ERR126107	4	8	5	149	5	Human	H102880256	Paratyphi B 4,5,12:b:1,2	PT 3B Var9	0	UK	Meningitis, Blood isolate	Invasive	PHE
7688_1#88	ERR126108	4	8	5	149	5	Human	H103360364	Paratyphi B 4,5,12:b:1,2	PT 3B Var9	0	UK	Sepsis, Blood isolate	Invasive	PHE
7688_1#90	ERR126110	4	8	5	149	5	Human	H103420604	Paratyphi B 4,5,12:b:1,2	PT 3B Var9	0	UK	Diarrhoea, Vomiting (pregnant), Blood isolate	Invasive	PHE
7712_6#1	ERR129852	4	8	0		5	Human	1_PB-J	Paratyphi B 4,5,12:b:1,2	variedad Java	2010	Spain	Sepsis	Invasive
7969_8#34	ERR161892	4	8	0		5	0	CAN0156	Paratyphi B	Java	UNK	Canada	0
7969_8#45	ERR161903	4	8	0		5	0	CAN0168	Paratyphi B	Java	UNK	Canada	0
11893_2#48	ERR460141	2	3	32	42	6	Water	SARA57	Paratyphi B	Java	<1965	UK	0	Animal or environment
11893_2#60	ERR460153	2	3	32	734	6	Food	SARA60	Paratyphi B	Java	1976	France	Frog legs	Animal or environment
11893_2#49	ERR460142	2	3	32	42	6	Human	SARA58	Paratyphi B	Java	1981	France	Stool	Gastro
11893_2#50	ERR460143	2	3	32	42	6	Human	SARA59	Paratyphi B	Java	1981	France	Stool	Gastro
11893_2#59	ERR460152	2	3	32	733	6	Human	1856/76	Paratyphi B	Paratyphi B monophasic	1976	India	Stool	Gastro
9471_8#18	ERR278714	2	3	32	42	6	Human	H09300048401	Paratyphi B 4,5,12:b:1,2	Java Battersea	20.07.09	UK	diarrhoea	Gastro	PHE
9471_8#30	ERR278726	2	3	32	423	6	Human	H09390038502	Paratyphi B 4,5,12:b:1,2	Java 2/RDNC	21.09.09	UK	diarrhoea	Gastro	PHE
9471_8#39	ERR278735	2	3	32	423	6	Human	H121660299	Paratyphi B 4,5,12:b:1,2	Java RDNC	19.04.12	UK	diarrhoea	Gastro	PHE
9471_8#7	ERR278703	2	3	32	42	6	Human	H09194030102	Paratyphi B 4,5,12:b:1,2	Java Beccles var 6	06.05.09	UK	diarrhoea	Gastro	PHE
11893_2#47	ERR460140	2	3	32	42	6	Human probably	5K	Paratyphi B	Java initially (dt+) now Paratyphi B monophasic	1937	Indonesia (Java)	0
5886_6#6	ERR424910	2	3	32	423	6	0	Salm0060	Paratyphi B	Java	2001	Canada	0
5886_8#1	ERR1276851	2	3	32	42	6	0	SARA58_FB_1	Paratyphi B	Java	1981	France	0
5886_8#6	ERR1276856	2	3	32	42	6	0	SARB46_FB	Paratyphi B	Java	<1965	UK	0
114048_H	submitted	5	13	155	679	7	Human	114048_H	Paratyphi B	Java	0	UK	0	Gastro
53015	SRR3049388	5	13	155	679	7	Human	53015	Paratyphi B	Java	0	UK	0
61892	SRR1965575	5	13	155	679	7	Human	61892	Paratyphi B	Java	0	UK	0
65000	SRR1967894	5	13	155	679	7	Human	65000	Paratyphi B	Java	0	UK	0
9471_8#3	ERR278699	3	6	19	88	8	Human	H09142039301	Paratyphi B 4,5,12:b:1,2	Java PT3B var 3	31.03.09	UK	diarrhoea	Gastro	PHE
9471_8#43	ERR278739	3	6	19	88	8	Human	H120360339	Paratyphi B 4,5,12:b:1,2	Java Worksop	19.01.12	UK	smelly stool	Gastro	PHE
9471_8#9	ERR278705	3	6	19	88	8	Human	H09198014602	Paratyphi B 4,5,12:b:1,2	Java Beccles var 6	06.05.09	UK	enteritis	Gastro	PHE
5886_7#3	ERS1063931	3	6	19	88	8	0	00-02650	Paratyphi B	Java	2000	Germany	0
5886_7#5	ERS1063932	3	6	19	88	8	0	04-01793	Paratyphi B	Java	2004	Germany	0
7712_6#28	ERR129879	3	5	19	127	9	untreated clams	33_PB-J	Paratyphi B 4,5,12:b:1,2	var. Java	2009	Spain	0	Animal or environment
7712_6#35	ERR129886	3	5	19	127	9	aquarium	40_PB-J	Paratyphi B 4,5,12:b:1,2	var. Java	2009	Spain	0	Animal or environment
7712_6#7	ERR129858	3	5	19	88	9	reservoir	8_PB-J	Paratyphi B 4,5,12:b:1,2	Variedad Java	2010	Spain	0	Animal or environment
11893_2#37	ERR460131	3	5	19	127	9	Human	SARA56	Paratyphi B	Java	1976	France	Stool	Gastro
7712_6#11	ERR129862	3	5	19	127	9	Human	13_PB-J	Paratyphi B 4,5,12:b:1,2	variedad Java	2010	Spain	Gastroenteritis	Gastro
7712_6#13	ERR129864	3	5	19	127	9	Human	16_PB-J	Paratyphi B 4,5,12:b:1,2	variedad Java	2010	Spain	Gastroenteritis	Gastro
7712_6#15	ERR129866	3	5	19	88	9	Human	19_PB-J	Paratyphi B 4,5,12:b:1,2	Variedad Java	2010	Spain	Gastroenteritis	Gastro
7712_6#17	ERR129868	3	5	19	88	9	Human	21_PB-J	Paratyphi B 4,5,12:b:1,2	Variedad Java	2010	Spain	Gastroenteritis	Gastro
7712_6#18	ERR129869	3	5	19	88	9	Human	23_PB-J	Paratyphi B 4,5,12:b:1,3	var. Java	2009	Spain	Gastroenteritis	Gastro
7712_6#2	ERR129853	3	5	19	127	9	Human	2_PB-J	Paratyphi B 4,5,12:b:1,2	variedad Java	2010	Spain	Gastroenteritis	Gastro
7712_6#22	ERR129873	3	5	19	127	9	Human	27_PB-J	Paratyphi B 4,5,12:b:1,2	var. Java	2009	Spain	Gastroenteritis	Gastro
7712_6#24	ERR129875	3	5	19	127	9	Human	29_PB-J	Paratyphi B 4,5,12:b:1,2	var. Java	2009	Spain	Gastroenteritis	Gastro
7712_6#25	ERR129876	3	5	19	127	9	Human	30_PB-J	Paratyphi B 4,5,12:b:1,2	var. Java	2009	Spain	Gastroenteritis	Gastro
7712_6#26	ERR129877	3	5	19	127	9	Human	31_PB-J	Paratyphi B 4,5,12:b:1,2	var. Java	2009	Spain	Gastroenteritis	Gastro
7712_6#27	ERR129878	3	5	19	127	9	Human	32_PB-J	Paratyphi B 4,5,12:b:1,2	var. Java	2009	Spain	Gastroenteritis	Gastro
7712_6#29	ERR129880	3	5	19	127	9	Human	34_PB-J	Paratyphi B 4,5,12:b:1,2	var. Java	2009	Spain	Gastroenteritis	Gastro
7712_6#3	ERR129854	3	5	19	127	9	Human	3_PB-J	Paratyphi B 4,5,12:b:1,2	variedad Java	2010	Spain	Gastroenteritis	Gastro
7712_6#30	ERR129881	3	5	19	127	9	Human	35_PB-J	Paratyphi B 4,5,12:b:1,2	var. Java	2009	Spain	Gastroenteritis	Gastro
7712_6#31	ERR129882	3	5	19	127	9	Human	36_PB-J	Paratyphi B 4,5,12:b:1,2	var. Java	2009	Spain	Gastroenteritis	Gastro
7712_6#32	ERR129883	3	5	19	127	9	Human	37_PB-J	Paratyphi B 4,5,12:b:1,2	var. Java	2009	Spain	Gastroenteritis	Gastro
7712_6#33	ERR129884	3	5	19	127	9	Human	38_PB-J	Paratyphi B 4,5,12:b:1,2	var. Java	2009	Spain	Gastroenteritis	Gastro
7712_6#34	ERR129885	3	5	19	127	9	Human	39_PB-J	Paratyphi B 4,5,12:b:1,2	var. Java	2009	Spain	Gastroenteritis	Gastro
7712_6#36	ERR129887	3	5	19	127	9	Human	41_PB-J	Paratyphi B 4,5,12:b:1,2	var. Java	2009	Spain	Gastroenteritis	Gastro
7712_6#37	ERR129888	3	5	19	88	9	Human	42_PB-J	Paratyphi B 4,5,12:b:1,2	var. Java	2009	Spain	Gastroenteritis	Gastro
7712_6#5	ERR129856	3	5	19	88	9	Human	5_PB-J	Paratyphi B 4,5,12:b:1,2	variedad Java	2010	Spain	Gastroenteritis	Gastro
7712_6#8	ERR129859	3	5	19	88	9	Human	9_PB-J	Paratyphi B 4,5,12:b:1,2	Variedad Java	2010	Spain	Gastroenteritis	Gastro
7712_6#9	ERR129860	3	5	19	127	9	Human	10_PB-J	Paratyphi B 4,5,12:b:1,2	variedad Java	2010	Spain	Gastroenteritis	Gastro
9471_8#14	ERR278710	3	5	19	88	9	Human	H09260022901	Paratyphi B 4,5,12:b:1,2	Java RDNC	22.06.09	UK	diarrhoea	Gastro	PHE
9471_8#15	ERR278711	3	5	19	127	9	Human	H09270034202	Paratyphi B 4,5,12:b:1,2	Java Battersea	29.06.09	UK	enteritis	Gastro	PHE
9471_8#28	ERR278724	3	5	19	127	9	Human	H09362059002	Paratyphi B 4,5,12:b:1,2	Java Battersea	01.09.09	UK	diarrhoea	Gastro	PHE
7712_6#12	ERR129863	3	5	19	127	9	Human	15_PB-J	Paratyphi B 4,5,12:b:1,2	variedad Java	2010	Spain	Bacteraemia	Invasive
7712_6#23	ERR129874	3	5	19	127	9	Human	28_PB-J	Paratyphi B 4,5,12:b:1,2	var. Java	2009	Spain	Bacteraemia	Invasive
7712_6#4	ERR129855	3	5	19	127	9	Human	4_PB-J	Paratyphi B 4,5,12:b:1,2	variedad Java	2010	Spain	Bacteraemia	Invasive
11940_1#36	ERR467031	3	5	19	127	9	Human	6332/88-1	Paratyphi B	Java	1987	France	0
5886_8#2	ERR1276852	3	5	19	88	9	0	MZ0531	Paratyphi B	Java	UNK	0	0
5886_8#3	ERR1276853	3	5	19	127	9	0	LH_M301	Paratyphi B	Java	2004	USA	0
11439_1#1	ERR403698	1	1	59	28	10	Broiler	2010/02257	Paratyphi B	Java	2010	0	0	Animal or environment
11439_1#2	ERR403699	1	1	0	Nd	10	Broiler	2010/12407	Paratyphi B	Java	2010	0	0	Animal or environment
11439_1#3	ERR403700	1	1	0	Nd	10	Broiler	2010/14896	Paratyphi B	Java	2010	0	0	Animal or environment
11439_1#4	ERR403701	1	1	0	Nd	10	Broiler	2010/12222b	Paratyphi B	Java	2010	0	0	Animal or environment
11439_1#5	ERR403702	1	1	0	Nd	10	Broiler	2010/01627	Paratyphi B	Java	2010	0	0	Animal or environment
11439_1#6	ERR403703	1	1	59	28	10	Broiler	2010/13556	Paratyphi B	Java	2010	0	0	Animal or environment
11439_1#7	ERR403704	1	1	59	28	10	Broiler	2010/13583	Paratyphi B	Java	2010	0	0	Animal or environment
11439_1#8	ERR403705	1	1	59	28	10	Broiler	2010/02245	Paratyphi B	Java	2010	0	0	Animal or environment
11439_1#90	ERR403706	1	1	0	Nd	10	Broiler	2010/00939	Paratyphi B	Java	2010	0	0	Animal or environment
11439_1#91	ERR403707	1	1	0	Nd	10	Broiler	2010/01382	Paratyphi B	Java	2010	0	0	Animal or environment
11439_1#92	ERR403708	1	1	59	28	10	Broiler	2010/14600	Paratyphi B	Java	2010	0	0	Animal or environment
11439_1#93	ERR403709	1	1	59	28	10	Broiler	2010/10841	Paratyphi B	Java	2010	0	0	Animal or environment
11893_2#42	ERR460136	1	1	59	28	10	Human	01-0582	Paratyphi B	Java	2001	France	Stool	Gastro
11940_1#39	ERR467034	1	1	59	28	10	Human	02-9348	Paratyphi B	Java	2002	France	Stool	Gastro
7712_6#10	ERR129861	1	1	5	28	10	Human	11_PB-J	Paratyphi B 4,12:b:1,2	variedad Java	2010	Spain	Gastroenteritis	Gastro
11439_1#94	ERR403710	1	1			10			Paratyphi B	Java
11439_1#95	ERR403711	1	1	59	28	10	Human	2009-2080	Paratyphi B	Java	2009	0	0
5886_5#9	ERR424902	1	2	0		*	0	Salm0052	Paratyphi B	Java	2001	Germany	0
5886_5#2	ERR424895	2	4	0	0	non-para b, closely related to PG6	0	SARB14_FB_1	Dublin/enteriditis mix	0	0	Thailand	0
5886_5#4	ERR424897	2	4	0	0	non-para b, closely related to PG6	0	99-02017-2	Salmonella Paratyphi A (DUBLIN IN ORIGNAL DOCUMENTS)	0	1999	Germany	0
7712_6#6	ERR129857	5	14	0	19		untreated clams	7_PB-J	Paratyphi B 4,5,12:b:1,2	Variedad Java	2010	Spain	0	Animal or environment
11893_2#54	ERR460147	5	14	5	43		Human	02-3872	Paratyphi B	Java	2002	France	Stool	Gastro	Reference
9471_8#1	ERR278697	5	12	0	829		Human	H09092024402	Paratyphi B 4,5,12:b:1,2	Java UT	24.02.09	UK	diarrhoea	Gastro	PHE
9471_8#31	ERR278727	5	12	0	1583		Human	H09392051202	Paratyphi B 4,5,12:b:1,2	Java 2/RDNC	22.09.09	UK	diarrhoea	Gastro	PHE
9471_8#37	ERR278733	5	12	0	1484		Human	H122200434	Paratyphi B 4,5,12:b:1,2	Java UT	28.05.12	UK	diarrhoea	Gastro	PHE
AKU_12601	FM200053	5	15	0	0		0	FM200053	Paratyphi A	0	0	0	0	Invasive	Reference
RKS4594	CP000857	5	12	0	0		0	CP000857	Paratyphi C	0	0	0	0	Invasive	Reference
TY2	AE014613	5	15	0	0		0	AE014613	Typhi	0	0	0	0	Invasive	Reference
5468_3#2	ERR029004	7	20	0	0		0	3205	Brandenburg	0	0	0	0		Reference
5886_5#3	ERR424896	6	17	0	0		0	03-03818	Dublin	0	2003	Germany	0		Reference
5886_5#8	ERR424901	6	16	0	0		0	SARB52_FB	Pullorum	0	0	Germany	0		Reference
5886_6#2	ERR424906	6	16	0	0		0	00-03508	Enteritidis	0	2000	Germany	0		Reference
5886_6#4	ERR424908	6	16	0	0		0	LH_M139	Gallinarum	0	2001	Germany	0		Reference
5886_6#5	ERR424909	6	16	0	0		0	LH_M296	Enteritidis	0	2001	USA	0		Reference
5886_6#8	ERR424912	6	16	0	0		0	SARB18_FB	Enteritidis	0	1988	USA	0		Reference
5969_5#7	ERR036131	6	18	0	0		0	SDU7	Dublin	0	2008	Uruguay	0		Reference
5969_5#8	ERR036132	6	16	0	0		0	31_88	Enteritidis	0	1988	Uruguay	0		Reference
6063_6#6	ERR037451	5	12	0	0		0	CAN0018	Agama	0	0	Canada	0		Reference
6496_2#11	ERR045323	7	19	0	0		0	0	Stanley	0	0	0	0		Reference
6496_3#1	ERR045325	5	12	0	0		0	0	Derby	0	0	0	0		Reference
7969_8#8	ERR161866	7	20	0	0		0	0	Abortusequi	0	0	0	0		Reference
agona	CP006876	5	12	0	0		0	CP006876	Agona	0	0	0	0		Reference
bredeney	CP007533	7	21	0	0		0	CP007533	Bredeney	0	0	0	0		Reference
cholerasuis	AE017220	5	12	0	0		0	AE017220	Cholerasuis	0	0	0	0		Reference
CVM19633	CP001127	7	21	0	0		0	CP001127	Schwarzengrund	0	0	0	0		Reference
D23580	FN424405	5	14	0	0		0	0	Typhimurium	0	0	0	0		Reference
heidelberg	CP004086	5	12	0	0		0	CP004086	Heidelberg	0	0	0	0		Reference
LT2	AE006468	5	14	0	0		0	0	Typhimurium	0	0	0	0		Reference
ST474	CP002487	5	14	0	0		0	0	Typhimurium	0	0	0	0		Reference

## Sheet: Table S3
Sample	gene	coverage	depth	diffs	divergence	PG
5886_6_2	sope	100	24.018		0	Non-Paratyphi B
5886_6_4	sope	100	20.16	1snp	0.13	Non-Paratyphi B
5886_6_5	sope	100	30.038		0	Non-Paratyphi B
5886_6_8	sope	100	16	1snp	0.13	Non-Paratyphi B
5969_5_7	sope	100	126.06	1snp	0.13	Non-Paratyphi B
5969_5_8	sope	100	145.19		0	Non-Paratyphi B
6496_3_1	sope	99.87	203.899	38snp1indel	4.948	Non-Paratyphi B
9471_8_1	sope	100	105.355	39snp	5.078	Non-Paratyphi B
11893_2_38	sope	100	109.674		0	1
11893_2_39	sope	100	90.333		0	1
11893_2_41	sope	100	184.221		0	1
11893_2_61	sope	100	96.385		0	1
11893_2_63	sope	100	86.086		0	1
11893_2_64	sope	100	103.334		0	1
11893_2_65	sope	100	75.035		0	1
11893_2_66	sope	100	82.408		0	1
11893_2_68	sope	100	91.743		0	1
11893_2_70	sope	100	119.168		0	1
11893_2_71	sope	100	105.772		0	1
11893_2_72	sope	100	103.425		0	1
11893_2_73	sope	100	148.254	5snp	0.651	1
4502_3_1	sope	100	24.339		0	1
4502_3_3	sope	100	81.756	5snp	0.651	1
4502_3_6	sope	100	28.865		0	1
5886_7_1	sope	100	54.333		0	1
5886_7_2	sope	100	62.265		0	1
7712_6_16	sope	100	163.22		0	1
7712_6_38	sope	100	164.557		0	1
7712_6_39	sope	100	142.547		0	1
7712_6_40	sope	100	179.488		0	1
7712_6_41	sope	100	364.971	4snp	0.521	1
7712_6_42	sope	100	93.735		0	1
7712_6_43	sope	100	191.39		0	1
7712_6_44	sope	100	304.43	4snp	0.521	1
7712_6_45	sope	100	171.177		0	1
7712_6_46	sope	100	377.406	1snp	0.13	1
9471_8_34	sope	99.87	145.202	37snp1indel	4.818	3
11893_2_48	sope	100	92.57		0	6
5886_8_6	sope	100	35.795		0	6
9471_8_18	sope	99.609	134.695	40snp1indel2holes	5.222	6
9471_8_39	sope	99.74	125.226	42snp2holes	5.483	6
11940_1_36	sope	100	28.147	38snp	4.948	9
5886_8_3	sope	100	31.761	38snp	4.948	9
7712_6_11	sope	100	134.42	38snp	4.948	9
7712_6_12	sope	100	83.741	38snp	4.948	9
7712_6_13	sope	100	141.498	38snp	4.948	9
7712_6_22	sope	100	76.35	38snp	4.948	9
7712_6_23	sope	100	183.489	38snp	4.948	9
7712_6_24	sope	100	162.581	38snp	4.948	9
7712_6_25	sope	100	122.507	38snp	4.948	9
7712_6_26	sope	99.74	142.9	36snp2indel	4.688	9
7712_6_27	sope	100	158.718	38snp	4.948	9
7712_6_28	sope	99.87	137.194	37snp1indel	4.818	9
7712_6_29	sope	99.87	162.349	37snp1indel	4.818	9
7712_6_2	sope	100	69.088	38snp	4.948	9
7712_6_30	sope	100	157.048	38snp	4.948	9
7712_6_31	sope	100	138.623	38snp	4.948	9
7712_6_32	sope	100	85.274	38snp	4.948	9
7712_6_33	sope	100	159.905	38snp	4.948	9
7712_6_34	sope	99.74	142.45	36snp2indel	4.688	9
7712_6_35	sope	100	151.931	38snp	4.948	9
7712_6_36	sope	100	144.598	38snp	4.948	9
7712_6_3	sope	100	86.506	38snp	4.948	9
7712_6_4	sope	100	91.14	38snp	4.948	9
7712_6_9	sope	100	126.649	38snp	4.948	9
9471_8_15	sope	100	161.603	38snp	4.948	9
9471_8_28	sope	100	158.073	38snp	4.948	9
5886_5_2	sope	99.74	18.471	41snp2holes	5.352	non-para b, closely related to PG6
