# Supplementary material for: What’s in a Name? Species-Wide Whole-Genome Sequencing Resolves Invasive and Noninvasive Lineages of Salmonella enterica Serotype Paratyphi B
Source: mBio. 2016 Aug 23;7(4):e00527-16. doi: 10.1128/mBio.00527-16 (PMC4999539; doi:10.1128/mBio.00527-16)
Supplement: Table S2 — a list of the genes identified as absent in isolates belonging to PG1 but present in isolates belonging to PG2 to -10. [file mbo004162949st2.xlsx]

## Sheet: Sheet1
Fasta sequence id	Gene
>centroid_480404	Hydrogenase-1 operon protein HyaE2 / Hydrogenase assembly chaperone HypC/HupF
>centroid_375583	ABC Transporter subunit
>centroid_362136	ABC transporter subunit
>centroid_5836	HypA
>centroid_505758	Chaperone SicP
>centroid_701125	Putative mebrane protein
>centroid_245445	aminotransferase
>centroid_393246	Hydrogenase assembly chaperone HypC/HupF / Hydrogenase expression/formation protein
>centroid_740944	Hydrogenase maturation factor HoxQ
>centroid_646579	S-(hydroxymethyl)glutathione dehydrogenase
>centroid_801424	Hydrogenase 1 b-type cytochrome subunit
>centroid_813950	cyanate transporter
>centroid_772660	MarR family transcriptional regulator
>centroid_607153	pathogenicity island 2 effector protein SseJ
>centroid_701138	Hexuronate utilization operon transcriptional repressor ExuR / GntR family transcriptional regulator
>centroid_777474	L-galactonate dehydrogenase
>centroid_801426	uptake hydrogenase small subunit
>centroid_285312	outer membrane porin protein C
>centroid_396175	probable glutaminase
>centroid_134960	outer membrane protein
>centroid_604463	putative periplasmic amino acid-binding protein
>centroid_650627	glutaminase
>centroid_375480	Hydrogenase maturation factor HoxO
>centroid_769188	Hydrogenase-1 large chain
>centroid_153427	phosphoglycerate transport system transcriptional regulator / phosphoglycerate transport system sensor protein PgtB
>centroid_163928	type I secretion protein, similar to TolC
>centroid_331865	diaminopropionate ammonia-lyase
>centroid_245447	Putative transcriptional regulator
>centroid_134457	putative lipoprotein
>centroid_366924	membrane protein
>centroid_256399	putative polysaccharide biosynthesis protein subunit C / cellulose synthase
