# Supplementary material for: What’s in a Name? Species-Wide Whole-Genome Sequencing Resolves Invasive and Noninvasive Lineages of Salmonella enterica Serotype Paratyphi B
Source: mBio. 2016 Aug 23;7(4):e00527-16. doi: 10.1128/mBio.00527-16 (PMC4999539; doi:10.1128/mBio.00527-16)
Supplement: Table S3 — SRST2 results showing sopE hits from Paratyphi B genomes. [file mbo004162949st3.xlsx]

## Sheet: Sheet1
Sample	gene	coverage	depth	diffs	divergence	PG
5886_6_2	sope	100	24.018		0	Non-Paratyphi B
5886_6_4	sope	100	20.16	1snp	0.13	Non-Paratyphi B
5886_6_5	sope	100	30.038		0	Non-Paratyphi B
5886_6_8	sope	100	16	1snp	0.13	Non-Paratyphi B
5969_5_7	sope	100	126.06	1snp	0.13	Non-Paratyphi B
5969_5_8	sope	100	145.19		0	Non-Paratyphi B
6496_3_1	sope	99.87	203.899	38snp1indel	4.948	Non-Paratyphi B
9471_8_1	sope	100	105.355	39snp	5.078	Non-Paratyphi B
11893_2_38	sope	100	109.674		0	1
11893_2_39	sope	100	90.333		0	1
11893_2_41	sope	100	184.221		0	1
11893_2_61	sope	100	96.385		0	1
11893_2_63	sope	100	86.086		0	1
11893_2_64	sope	100	103.334		0	1
11893_2_65	sope	100	75.035		0	1
11893_2_66	sope	100	82.408		0	1
11893_2_68	sope	100	91.743		0	1
11893_2_70	sope	100	119.168		0	1
11893_2_71	sope	100	105.772		0	1
11893_2_72	sope	100	103.425		0	1
11893_2_73	sope	100	148.254	5snp	0.651	1
4502_3_1	sope	100	24.339		0	1
4502_3_3	sope	100	81.756	5snp	0.651	1
4502_3_6	sope	100	28.865		0	1
5886_7_1	sope	100	54.333		0	1
5886_7_2	sope	100	62.265		0	1
7712_6_16	sope	100	163.22		0	1
7712_6_38	sope	100	164.557		0	1
7712_6_39	sope	100	142.547		0	1
7712_6_40	sope	100	179.488		0	1
7712_6_41	sope	100	364.971	4snp	0.521	1
7712_6_42	sope	100	93.735		0	1
7712_6_43	sope	100	191.39		0	1
7712_6_44	sope	100	304.43	4snp	0.521	1
7712_6_45	sope	100	171.177		0	1
7712_6_46	sope	100	377.406	1snp	0.13	1
9471_8_34	sope	99.87	145.202	37snp1indel	4.818	3
11893_2_48	sope	100	92.57		0	6
5886_8_6	sope	100	35.795		0	6
9471_8_18	sope	99.609	134.695	40snp1indel2holes	5.222	6
9471_8_39	sope	99.74	125.226	42snp2holes	5.483	6
11940_1_36	sope	100	28.147	38snp	4.948	9
5886_8_3	sope	100	31.761	38snp	4.948	9
7712_6_11	sope	100	134.42	38snp	4.948	9
7712_6_12	sope	100	83.741	38snp	4.948	9
7712_6_13	sope	100	141.498	38snp	4.948	9
7712_6_22	sope	100	76.35	38snp	4.948	9
7712_6_23	sope	100	183.489	38snp	4.948	9
7712_6_24	sope	100	162.581	38snp	4.948	9
7712_6_25	sope	100	122.507	38snp	4.948	9
7712_6_26	sope	99.74	142.9	36snp2indel	4.688	9
7712_6_27	sope	100	158.718	38snp	4.948	9
7712_6_28	sope	99.87	137.194	37snp1indel	4.818	9
7712_6_29	sope	99.87	162.349	37snp1indel	4.818	9
7712_6_2	sope	100	69.088	38snp	4.948	9
7712_6_30	sope	100	157.048	38snp	4.948	9
7712_6_31	sope	100	138.623	38snp	4.948	9
7712_6_32	sope	100	85.274	38snp	4.948	9
7712_6_33	sope	100	159.905	38snp	4.948	9
7712_6_34	sope	99.74	142.45	36snp2indel	4.688	9
7712_6_35	sope	100	151.931	38snp	4.948	9
7712_6_36	sope	100	144.598	38snp	4.948	9
7712_6_3	sope	100	86.506	38snp	4.948	9
7712_6_4	sope	100	91.14	38snp	4.948	9
7712_6_9	sope	100	126.649	38snp	4.948	9
9471_8_15	sope	100	161.603	38snp	4.948	9
9471_8_28	sope	100	158.073	38snp	4.948	9
5886_5_2	sope	99.74	18.471	41snp2holes	5.352	non-para b, closely related to PG6
